# Supplementary material for: The genus Meiothrips Priesner (Thysanoptera, Phlaeothripidae, Idolothripinae) with a key and a new species from China
Source: Zookeys. 2012 Mar 23;(177):59–68. doi: 10.3897/zookeys.177.2695 (PMC3317618; doi:10.3897/zookeys.177.2695)
Supplement: XML Treatment for Meiothrips [file zookeys.177.2695-treatment1.xml]

<!DOCTYPE tp:taxon-treatment
  PUBLIC "-//TaxonX//DTD Taxonomic Treatment Publishing DTD v0 20100105//EN" "tax-treatment-NSO.dtd">
<tp:taxon-treatment xmlns:tp="http://www.plazi.org/taxpub"><tp:treatment-meta><mixed-citation publication-type="journal"><person-group><name><surname>Dang</surname><given-names>Li-Hong</given-names></name><name><surname>Qiao</surname><given-names>Ge-Xia</given-names></name></person-group><article-title>The genus 
                    <italic>Meiothrips</italic> Priesner (Thysanoptera, Phlaeothripidae, Idolothripinae) with a key and a new species from China
                </article-title><source>Zookeys</source><day>23</day><month>3</month><year>2012</year><volume>2012</volume><issue>177</issue><fpage>59</fpage><lpage>68</lpage><pub-id pub-id-type="doi">10.3897/zookeys.177.2695</pub-id></mixed-citation></tp:treatment-meta><tp:nomenclature><tp:taxon-name>
                            <tp:taxon-name-part taxon-name-part-type="genus">Meiothrips</tp:taxon-name-part>
                        <object-id xmlns:xlink="http://www.w3.org/1999/xlink" xlink:type="simple">http://species-id.net/wiki/Meiothrips</object-id>
                        </tp:taxon-name><tp:taxon-authority>Priesner</tp:taxon-authority><tp:nomenclature-citation-list><tp:nomenclature-citation><tp:taxon-name>Idolothrips (Meiothrips)</tp:taxon-name><comment> Priesner, 1929: 197. Type-species: <italic><tp:taxon-name>Idolothrips (Meiothrips) annulatus</tp:taxon-name></italic> Priesner, now considered a synonym of <italic><tp:taxon-name>Acanthinothrips annulipes</tp:taxon-name></italic> Bagnall (<xref ref-type="bibr" rid="B12">Palmer and Mound 1978</xref>).</comment></tp:nomenclature-citation><tp:nomenclature-citation><tp:taxon-name>Meiothrips</tp:taxon-name><comment> Priesner: <xref ref-type="bibr" rid="B4">Bagnall 1934</xref>: 494; <xref ref-type="bibr" rid="B1"> 1964</xref>: 98; <xref ref-type="bibr" rid="B6">Kudo and Ananthakrishnan 1974</xref>: 385; <xref ref-type="bibr" rid="B12">Palmer and Mound 1978</xref>: 209.</comment></tp:nomenclature-citation><!--PageBreak--></tp:nomenclature-citation-list></tp:nomenclature><tp:treatment-sec sec-type="Generic diagnosis"><title>Generic diagnosis.</title><p> Body large. Head much longer than width across eyes, prolonged in front of eyes, usually shorter than broad except in one species about twice as long as broad; eyes normal or obviously prolonged on ventral surface; interocellar, postocellar, postocular, mid-dorsal and posterior-dorsal setae usually well developed, sometimes small. Maxillary stylets short and far apart. Antennae 8-segmented, very slender; segment III longest, usually more than twice width across eyes; segments III and IV with 2 and 4 sense-cones. Pronotum major setae usually well developed setae, sometimes <italic>aa</italic> small and epimeral accessory always minute; notopleural sutures incomplete; basantra and ferna present. Mesopraesternum boat-shaped. Metathoracic sternopleural sutures absent. Wings usually fully developed with or without numerous duplicated cilia. All legs normal, femora with several spine-setae. Pelta always broad, lateral lobes broadly joined to median major lobe; abdominal tergites II–VII each with two pairs of sigmoid wing-retaining setae; tergites V–VIII never with lateral tubercles; tube much longer than head, surface with numerous fine setae, sometimes with 2 rows of stout tubercles and many large and small tubercles or denticles on dorsal surface; anal setae much shorter than tube.</p></tp:treatment-sec><tp:treatment-sec sec-type="Distribution"><title>Distribution.</title><p> China (Zhejiang, Yunnan, Hainan); India, Nepal, Malaysia,  Thailand.</p></tp:treatment-sec><tp:treatment-sec sec-type="Biology"><title>Biology.</title><p> The species of <italic><tp:taxon-name>Meiothrips</tp:taxon-name></italic> are presumed to all feed only on fungal-spores. In the field, <italic><tp:taxon-name>Meiothrips</tp:taxon-name></italic> natural populations with deposited egg masses have been observed only on newly-dead dry or withered leaves hanging on branches.</p></tp:treatment-sec><tp:treatment-sec sec-type="Comments"><title>Comments.</title><p> This genus is close to <italic><tp:taxon-name>Idolothrips</tp:taxon-name></italic> and <italic><tp:taxon-name>Bactrothrips</tp:taxon-name></italic>. The morphological characters of the females, and the head and thorax of males, are similar in the three genera. <xref ref-type="bibr" rid="B8">Mound and Palmer (1983)</xref> pointed out that the species are intermediate in structure between <italic><tp:taxon-name>Idolothrips</tp:taxon-name></italic> and <italic><tp:taxon-name>Bactrothrips</tp:taxon-name></italic>, such that each could be placed in a separate genus if the traditional concepts employed in the <italic><tp:taxon-name>Bactrothrips</tp:taxon-name></italic> complex were accepted. <italic><tp:taxon-name>Meiothrips kurosawai</tp:taxon-name></italic> is particularly unusual with the eye prolonged posteriorly on the ventral surface of the head, and a long preocular projection. The systematic position and relationships of these genera require further study.</p></tp:treatment-sec><tp:treatment-sec sec-type="Key to Meiothrips species"><title>Key to <tp:taxon-name>Meiothrips</tp:taxon-name> species</title><table-wrap content-type="key" position="anchor" orientation="portrait"><table><tbody><tr><td rowspan="1" colspan="1">1</td><td rowspan="1" colspan="1">Eyes posteriorly prolonged on ventral surface; head with a long preocular projection, about 2 times as long as width</td><td rowspan="1" colspan="1"><italic><tp:taxon-name>Meiothrips kurosawai</tp:taxon-name></italic></td></tr><tr><td rowspan="1" colspan="1">–</td><td rowspan="1" colspan="1">Eyes posteriorly not prolonged on ventral surface (<xref ref-type="fig" rid="F1">Figs 2</xref>, <xref ref-type="fig" rid="F2">13</xref>, <xref ref-type="fig" rid="F3">20, 23</xref>); head with shorter preocular projection, shorter than broad</td><td rowspan="1" colspan="1">2</td></tr><tr><td rowspan="1" colspan="1">2</td><td rowspan="1" colspan="1">Forewing without duplicated cilia</td><td rowspan="1" colspan="1"><italic><tp:taxon-name>Meiothrips annulipes</tp:taxon-name></italic></td></tr><tr><td rowspan="1" colspan="1">–</td><td rowspan="1" colspan="1">Forewing with duplicated cilia</td><td rowspan="1" colspan="1">3</td></tr><tr><td rowspan="1" colspan="1">3</td><td rowspan="1" colspan="1">Antennal segments VI–VII normal, without a short apical, ventral prolongation; postocular setae small, much shorter than postocular cheek setae; tube of male without dorsal tubercles or denticles</td><td rowspan="1" colspan="1"><italic><tp:taxon-name>Meiothrips menoni</tp:taxon-name></italic></td></tr><tr><td rowspan="1" colspan="1">–</td><td rowspan="1" colspan="1">Antennal segments VI–VII with a short apical, ventral prolongation; postocular setae similar or longer than postocular cheek setae; tube of male with dorsal tubercles or denticles</td><td rowspan="1" colspan="1">3</td></tr><tr><td rowspan="1" colspan="1">4</td><td rowspan="1" colspan="1">Middle and hind femora bicolored, with about basal half yellow and apical half dark brown</td><td rowspan="1" colspan="1"><italic><tp:taxon-name>Meiothrips nepalensis</tp:taxon-name></italic></td></tr><tr><td rowspan="1" colspan="1">–</td><td rowspan="1" colspan="1">Middle femora uniformly dark brown, hind femora bicolored, with basal 2/3 and extreme distal parts yellow, the rest dark brown</td><td rowspan="1" colspan="1"><italic><tp:taxon-name>Meiothrips fuscicrus</tp:taxon-name></italic> sp. n.</td></tr></tbody></table></table-wrap></tp:treatment-sec><tp:treatment-sec><!--Section generated to contain objects referenced in tp:taxon-treatment.--><fig id="F1" position="float" orientation="portrait"><label>Figures 1–12.</label><caption><p> <italic><tp:taxon-name>Meiothrips fuscicrus</tp:taxon-name></italic>sp. n. Male. <bold>1</bold> antenna <bold>2</bold> dorsal view of head <bold>3</bold> dorsal view of pronotum <bold>4</bold> dorsal view of mesonotum and metanotum <bold>5</bold> mesopraesterum <bold>6</bold> base of forewing <bold>7</bold> hind leg <bold>8</bold> pelta <bold>9</bold> dorsal view of abdominal tergites VI–VIII <bold>10</bold> abdominal tergite IX and tube <bold>11</bold> lateral view of tube. Female <bold>12</bold> abdominal tergite IX and tube. Scale bars=100 microns.</p></caption><graphic xmlns:xlink="http://www.w3.org/1999/xlink" xlink:href="ZooKeys-177-059-g001.jpg" position="float" orientation="portrait" xlink:type="simple"/></fig><fig id="F2" position="float" orientation="portrait"><label>Figures 13–19.</label><caption><p> <italic><tp:taxon-name>Meiothrips fuscicrus</tp:taxon-name></italic>sp. n. Male. <bold>13</bold> antenna, head, pronotum and fore legs <bold>14</bold> dorsal view of pronotum <bold>15</bold> dorsal view of mesonotum, metanotum and pelta  <bold>16</bold> mid and hind legs <bold>17</bold> abdominal tergite IX and tube <bold>18</bold> lateral view of tube. Female  <bold>19</bold> abdominal tergite IX and tube. Scale bars=100 microns.</p></caption><graphic xmlns:xlink="http://www.w3.org/1999/xlink" xlink:href="ZooKeys-177-059-g002.jpg" position="float" orientation="portrait" xlink:type="simple"/></fig><fig id="F3" position="float" orientation="portrait"><label>Figures 20–25.</label><caption><p> <italic><tp:taxon-name>Meiothrips</tp:taxon-name></italic> spp. <bold>20–22</bold> <italic><tp:taxon-name>Meiothrips menoni</tp:taxon-name></italic>. Male <bold>20</bold> antenna, head, pronotum and fore legs <bold>21</bold> legs <bold>22</bold> abdominal tergite IX and tube <bold>23–25</bold> <italic><tp:taxon-name>Meiothrips nepalensis</tp:taxon-name></italic>. Male <bold>23</bold> antenna, head, pronotum and fore legs <bold>24</bold> mid- and hind legs <bold>25</bold> abdominal tergite IX and tube. Scale bars=100 microns.</p></caption><graphic xmlns:xlink="http://www.w3.org/1999/xlink" xlink:href="ZooKeys-177-059-g003.jpg" position="float" orientation="portrait" xlink:type="simple"/></fig></tp:treatment-sec><ref-list><ref id="B12"><mixed-citation xmlns:xlink="http://www.w3.org/1999/xlink" xlink:type="simple"><person-group><name name-style="western"><surname>Palmer</surname><given-names>JM</given-names></name><name name-style="western"><surname>Mound</surname><given-names>LA</given-names></name></person-group> (<year>1978</year>)<article-title> Nine genera of fungus-feeding Phlaeothripidae (Thysanoptera) from the Oriental Region.</article-title><source>Bulletin of the British Museum (Natural History), Entomology </source><volume>37</volume>: <fpage>153</fpage>-<lpage>215</lpage>.</mixed-citation></ref><ref id="B4"><mixed-citation xmlns:xlink="http://www.w3.org/1999/xlink" xlink:type="simple"><person-group><name name-style="western"><surname>Bagnall</surname><given-names>RS</given-names></name></person-group> (<year>1934</year>)<article-title> Brief description of new Thysanoptera – XVIII.</article-title><source>Annals and Magazine of Natural History </source><volume>13</volume> (<issue>10</issue>): <fpage>481</fpage>-<lpage>498</lpage>. doi: <ext-link ext-link-type="uri" xlink:href="http://dx.doi.org/10.1080/00222933408654924" xlink:type="simple">10.1080/00222933408654924</ext-link></mixed-citation></ref><ref id="B1"><mixed-citation xmlns:xlink="http://www.w3.org/1999/xlink" xlink:type="simple"><person-group><name name-style="western"><surname>Ananthakrishnan</surname><given-names>TN</given-names></name></person-group> (<year>1964</year>)<article-title> A contribution to our knowledge of the Tubulifera (Thysanoptera) from India.</article-title><source>Opuscula Entomologica Supplementum </source><volume>25</volume>: <fpage>1</fpage>-<lpage>120</lpage>.</mixed-citation></ref><ref id="B6"><mixed-citation xmlns:xlink="http://www.w3.org/1999/xlink" xlink:type="simple"><person-group><name name-style="western"><surname>Kudo</surname><given-names>I</given-names></name><name name-style="western"><surname>Ananthakrishnan</surname><given-names>TN</given-names></name></person-group> (<year>1974</year>)<article-title> A new subgenus and species of <italic>Meiothrips</italic> Priesner (Thysanoptera: Megathripinae) from Nepal.</article-title><source>Kontyû </source><volume>42</volume>: <fpage>385</fpage>-<lpage>387</lpage>.</mixed-citation></ref><ref id="B8"><mixed-citation xmlns:xlink="http://www.w3.org/1999/xlink" xlink:type="simple"><person-group><name name-style="western"><surname>Mound</surname><given-names>LA</given-names></name><name name-style="western"><surname>Palmer</surname><given-names>JM</given-names></name></person-group> (<year>1983</year>)<article-title> The generic and tribal classification of spore-feeding Thysanoptera.</article-title><source>Bulletin of the British Museum (Natural History), Entomology </source><volume>46</volume>: <fpage>1</fpage>-<lpage>174</lpage>.</mixed-citation></ref></ref-list></tp:taxon-treatment>
