# Supplementary material for: The genus Meiothrips Priesner (Thysanoptera, Phlaeothripidae, Idolothripinae) with a key and a new species from China
Source: Zookeys. 2012 Mar 23;(177):59–68. doi: 10.3897/zookeys.177.2695 (PMC3317618; doi:10.3897/zookeys.177.2695)
Supplement: XML Treatment for Meiothrips fuscicrus [file zookeys.177.2695-treatment2.xml]

<!DOCTYPE tp:taxon-treatment
  PUBLIC "-//TaxonX//DTD Taxonomic Treatment Publishing DTD v0 20100105//EN" "tax-treatment-NSO.dtd">
<tp:taxon-treatment xmlns:tp="http://www.plazi.org/taxpub"><tp:treatment-meta><mixed-citation publication-type="journal"><person-group><name><surname>Dang</surname><given-names>Li-Hong</given-names></name><name><surname>Qiao</surname><given-names>Ge-Xia</given-names></name></person-group><article-title>The genus 
                    <italic>Meiothrips</italic> Priesner (Thysanoptera, Phlaeothripidae, Idolothripinae) with a key and a new species from China
                </article-title><source>Zookeys</source><day>23</day><month>3</month><year>2012</year><volume>2012</volume><issue>177</issue><fpage>59</fpage><lpage>68</lpage><pub-id pub-id-type="doi">10.3897/zookeys.177.2695</pub-id></mixed-citation></tp:treatment-meta><tp:nomenclature><tp:taxon-name>
                            <tp:taxon-name-part taxon-name-part-type="genus">Meiothrips</tp:taxon-name-part>
                            <tp:taxon-name-part taxon-name-part-type="species">fuscicrus</tp:taxon-name-part>
                        <object-id xmlns:xlink="http://www.w3.org/1999/xlink" xlink:type="simple">urn:lsid:zoobank.org:act:06A55A81-94F2-4BD5-A268-FA0753E9709B</object-id>
                        <object-id xmlns:xlink="http://www.w3.org/1999/xlink" xlink:type="simple">http://species-id.net/wiki/Meiothrips_fuscicrus</object-id>
                        </tp:taxon-name><tp:taxon-status xmlns:xlink="http://www.w3.org/1999/xlink" xlink:type="simple">sp. n.</tp:taxon-status><xref ref-type="fig" rid="F1">Figs 1</xref><xref ref-type="fig" rid="F2">–19</xref></tp:nomenclature><tp:treatment-sec sec-type="Male macroptera"><title>Male macroptera.</title><p> Body uniformly dark brown; antennal segments I–II brown, III yellow but shaded in distal and near basal part, IV–V shaded but yellow in distal pedicels 0.3–0.4, VI–VIII brown; fore wings shaded with brown longitudinal band medially in basal half; femora dark brown but about basal 2/3 and extreme distal of hind femora yellow (<xref ref-type="fig" rid="F1">Figs 7</xref>, <xref ref-type="fig" rid="F2">16</xref>), tarsi, distal half and extreme bases of tibiae yellow; tube dark brown; major setae yellowish.</p><p>Head 2.3 times as long as width across eyes, projecting in front of eyes, transversely striate; interocellar setae long, longer than width of one eye, one pair of postocellar setae about 1.7 times as long as diameter of posterior ocellus; eyes developed, about 0.4 of head length, postocular setae and one pair of postocular cheek setae similar with postocellar setae; mid-dorsal setae longest; cheeks with several pairs of minor setae. Maxillary stylets wide apart, retracted into head one fourth way to posterior margin of eyes (<xref ref-type="fig" rid="F1">Figs 2</xref>, <xref ref-type="fig" rid="F2">13</xref>). Antennal segment III 2.2 times as long as head width across eyes (<xref ref-type="fig" rid="F1">Figs 1</xref>, <xref ref-type="fig" rid="F2">13</xref>), III with 2 sensoria, IV with 4, V with 2, VI and VII each with one, these sensoria on III and IV about 2.0 times as long as apical width of segment, segments VI–VII with a short apical, ventral prolongation.</p><p>Pronotum smooth, anterior margin concave; three pairs of <italic>am</italic>, one pair almost as long as <italic>aa epima</italic> much shorter than one third of longest <italic>epim</italic> (<xref ref-type="fig" rid="F1">Figs 3</xref>, <xref ref-type="fig" rid="F2">14</xref>); prosternal basantra around the tip of mouth-cone, ferna triangular. Mesopraesternum boat-shaped (<xref ref-type="fig" rid="F1">Fig. 5</xref>). Metanotal median setae well developed, metanotum smooth on anterior third, with weak reticulate sculpture on posterior half (<xref ref-type="fig" rid="F1">Figs 4</xref>, <xref ref-type="fig" rid="F2">15</xref>); metathoracic sternopleural sutures absent. Fore wings broad, with 42 duplicated cilia.</p><p>Pelta with reticulate sculpture slightly longitudinal (<xref ref-type="fig" rid="F1">Figs 8</xref>, <xref ref-type="fig" rid="F2">15</xref>); abdominal segments VI–VIII without lateral tubercles (<xref ref-type="fig" rid="F1">Fig. 9</xref>); tergite IX setae much shorter than tube; tube about 2.3 times as long as head, weakly constricted near apex, with about 20 pairs of stout tubercles and many small tubercles (<xref ref-type="fig" rid="F1">Figs 10, 11</xref>, <xref ref-type="fig" rid="F2">17, 18</xref>), laterally with few weak setae. Sternites with irregular transverse row of discal setae, no pore plates.</p><p><italic><tp:taxon-name>Measurements</tp:taxon-name></italic> (male in microns). Body length 8171. Head, length 787; width across eyes 342; interocellar setae 105, postocellar setae 62, diameter of posterior ocellus 36; postocular setae 63, postocular cheek setae 59; mid-dorsal setae 162. Antennal segments III–VIII length (maximum width), 758 (51), 437 (49), 379 (48), 306 (35),<!--PageBreak--><!--PageBreak--> 83 (29), 89 (18), sensoria of segment III length 101. Pronotum length (maximum width) 336 (553); setae length, <italic>am</italic> 68, <italic>aa</italic> 67, <italic>ml</italic> 75, <italic>epim</italic> 190, <italic>epima</italic> 26, <italic>pa</italic> 109, <italic>pm</italic> 24. Metanotal median setae length 288. Pelta length 191, width 568. Tergite IX setae S1 141, S2 130. Tube length 1876, stout tubercles length 50, anal setae length 337.</p><fig id="F1" position="float" orientation="portrait"><label>Figures 1–12.</label><caption><p> <italic><tp:taxon-name>Meiothrips fuscicrus</tp:taxon-name></italic>sp. n. Male. <bold>1</bold> antenna <bold>2</bold> dorsal view of head <bold>3</bold> dorsal view of pronotum <bold>4</bold> dorsal view of mesonotum and metanotum <bold>5</bold> mesopraesterum <bold>6</bold> base of forewing <bold>7</bold> hind leg <bold>8</bold> pelta <bold>9</bold> dorsal view of abdominal tergites VI–VIII <bold>10</bold> abdominal tergite IX and tube <bold>11</bold> lateral view of tube. Female <bold>12</bold> abdominal tergite IX and tube. Scale bars=100 microns.</p></caption><graphic xmlns:xlink="http://www.w3.org/1999/xlink" xlink:href="ZooKeys-177-059-g001.jpg" position="float" orientation="portrait" xlink:type="simple"/></fig><fig id="F2" position="float" orientation="portrait"><label>Figures 13–19.</label><caption><p> <italic><tp:taxon-name>Meiothrips fuscicrus</tp:taxon-name></italic>sp. n. Male. <bold>13</bold> antenna, head, pronotum and fore legs <bold>14</bold> dorsal view of pronotum <bold>15</bold> dorsal view of mesonotum, metanotum and pelta  <bold>16</bold> mid and hind legs <bold>17</bold> abdominal tergite IX and tube <bold>18</bold> lateral view of tube. Female  <bold>19</bold> abdominal tergite IX and tube. Scale bars=100 microns.</p></caption><graphic xmlns:xlink="http://www.w3.org/1999/xlink" xlink:href="ZooKeys-177-059-g002.jpg" position="float" orientation="portrait" xlink:type="simple"/></fig></tp:treatment-sec><tp:treatment-sec sec-type="Female macroptera"><title>Female macroptera.</title><p> Similar to male but larger. Tube smooth with many prominent lateral setae (<xref ref-type="fig" rid="F1">Figs 12</xref>, <xref ref-type="fig" rid="F2">19</xref>).</p><p><italic>Measurements</italic> (female in microns). Body length 8864. Head, length 779; width across eyes 344; interocellar setae 102, postocellar setae 64, diameter of posterior ocellus 35; postocular setae 88, postocular cheek setae 77; mid-dorsal setae 134. Antennal segments III–VIII length (maximum width), 748 (47), 444 (52), 367 (48), 292 (41), 94 (31), 98 (27), sensoria of segment III length 90. Pronotum length (maximum width) 304 (546); setae length, am 51, <italic>aa</italic> 63, <italic>ml</italic> ?, <italic>epim</italic> 185, <italic>epima</italic> 50, <italic>pa</italic> 142. <!--PageBreak-->Metanotum median setae length 304. Pelta length 189, width 667. Tergite IX setae S1 255, S2 320. Tube length 1913, anal setae length 367.</p></tp:treatment-sec><tp:treatment-sec sec-type="Specimens examined"><title>Specimens examined</title><p>. Holotype male: China, Yunnan province, coll. M.Y. Lin by shaking withered tree leaves, 7.x.2010 (slides No.JM10058-9). <italic>Paratypes</italic>: 6 females and 1 male, data as for holotype (slides Nos. JM10058-1, JM10058-5, JM10058-7, JM10058-13, JM10058-15, JM10058-16, JM10058-17).</p></tp:treatment-sec><tp:treatment-sec sec-type="Remarks"><title>Remarks.</title><p> This species is similar to <italic><tp:taxon-name>Meiothrips nepalensis</tp:taxon-name></italic> in that the tube of males bears about two rows of stout tubercles also many small tubercles. But the new species can be distinguished by the following characters: fore and mid-femora uniformly dark brown, only hind femora bicolored with about basal 2/3 and extreme distal parts yellow (<italic>nepalensis</italic>: fore femora uniformly dark brown, mid- and hind femora bicolored with about basal half yellow and apical half dark brown), pronotal <italic>am</italic> and <italic>aa</italic> setae about 0.3 times as long as <italic>epim</italic> setae (<italic>nepalensis</italic>: <italic>am</italic> and <italic>aa</italic> minute, much less than 0.3 times as long as <italic>epim</italic>).</p></tp:treatment-sec><tp:treatment-sec sec-type="Etymology"><title>Etymology.</title><p> This species name is composed of two Latin words, “<italic>fuscus</italic> (= brown)” and “<italic>crus</italic> (= leg)”, based on mid-femora uniformly dark brown.</p></tp:treatment-sec><tp:treatment-sec sec-type="COI sequences"><title>COI sequences.</title><p> We received two sequences of the new species, which include 674bp and 647bp with the GenBank numbers JQ411299 and JM411300, respectively.</p></tp:treatment-sec></tp:taxon-treatment>
