# Supplementary material for: The genus Meiothrips Priesner (Thysanoptera, Phlaeothripidae, Idolothripinae) with a key and a new species from China
Source: Zookeys. 2012 Mar 23;(177):59–68. doi: 10.3897/zookeys.177.2695 (PMC3317618; doi:10.3897/zookeys.177.2695)
Supplement: XML Treatment for Meiothrips menoni [file zookeys.177.2695-treatment3.xml]

<!DOCTYPE tp:taxon-treatment
  PUBLIC "-//TaxonX//DTD Taxonomic Treatment Publishing DTD v0 20100105//EN" "tax-treatment-NSO.dtd">
<tp:taxon-treatment xmlns:tp="http://www.plazi.org/taxpub"><tp:treatment-meta><mixed-citation publication-type="journal"><person-group><name><surname>Dang</surname><given-names>Li-Hong</given-names></name><name><surname>Qiao</surname><given-names>Ge-Xia</given-names></name></person-group><article-title>The genus 
                    <italic>Meiothrips</italic> Priesner (Thysanoptera, Phlaeothripidae, Idolothripinae) with a key and a new species from China
                </article-title><source>Zookeys</source><day>23</day><month>3</month><year>2012</year><volume>2012</volume><issue>177</issue><fpage>59</fpage><lpage>68</lpage><pub-id pub-id-type="doi">10.3897/zookeys.177.2695</pub-id></mixed-citation></tp:treatment-meta><tp:nomenclature><tp:taxon-name>
                            <tp:taxon-name-part taxon-name-part-type="genus">Meiothrips</tp:taxon-name-part>
                            <tp:taxon-name-part taxon-name-part-type="species">menoni</tp:taxon-name-part>
                        <object-id xmlns:xlink="http://www.w3.org/1999/xlink" xlink:type="simple">http://species-id.net/wiki/Meiothrips_menoni</object-id>
                        </tp:taxon-name><tp:taxon-authority>Ananthakrishnan, 1964</tp:taxon-authority><xref ref-type="fig" rid="F3">Figs 20–22</xref><tp:nomenclature-citation-list><tp:nomenclature-citation><tp:taxon-name>Meiothrips menoni</tp:taxon-name><comment><xref ref-type="bibr" rid="B1">Ananthakrishnan 1964</xref>: 99; <xref ref-type="bibr" rid="B2">1971</xref>: 203; <xref ref-type="bibr" rid="B3">1973</xref>: 111; <xref ref-type="bibr" rid="B12">Palmer and Mound 1978</xref>: 210.</comment></tp:nomenclature-citation></tp:nomenclature-citation-list></tp:nomenclature><tp:treatment-sec sec-type="Material examined"><title>Material examined.</title><p> 8 females and 15 males: China, Yunnan Province, coll. Y.F. Han from withered tree leaves, 17–20.xi.1988 (slides Nos. 14214–14222, 14399), and 27.iii–22.iv.1997 (slides Nos. 21026–21033, 22279, 22795–22796, 22443); 1 male: China, Hainan Province, coll. W.Q. Zhang from withered tree leaves, 5.iv.1984.</p></tp:treatment-sec><tp:treatment-sec sec-type="Distribution"><title>Distribution.</title><p> China (Yunnan, Hainan); India, Thailand, Malaysia.</p></tp:treatment-sec><tp:treatment-sec sec-type="Comments"><title>Comments.</title><p> This species is mainly distributed in South Asia. It was described originally from India by <xref ref-type="bibr" rid="B1">Ananthakrishnan (1964)</xref> from only one female. The specimens in this study are very similar to the original description, but the mid- and hind tibiae are similar to specimens from Malaysia and Thailand with a dark brown sub-basal mark and a narrow paler brown subapically. <xref ref-type="bibr" rid="B12">Palmer and Mound (1978)</xref> discussed the differences of the specimens from India, Malaysia and Thailand. The specimens in this study with long and pale pronotal major setae and head setae are more similar to the Indian specimens than the specimens from Malaysia and Thailand with short and dark setae, although specimens from Thailand have long pronotal <italic>pa</italic> and <italic>am</italic>. Further studies are needed combining the morphological and molecular evidence.</p><fig id="F3" position="float" orientation="portrait"><label>Figures 20–25.</label><caption><p> <italic><tp:taxon-name>Meiothrips</tp:taxon-name></italic> spp. <bold>20–22</bold> <italic><tp:taxon-name>Meiothrips menoni</tp:taxon-name></italic>. Male <bold>20</bold> antenna, head, pronotum and fore legs <bold>21</bold> legs <bold>22</bold> abdominal tergite IX and tube <bold>23–25</bold> <italic><tp:taxon-name>Meiothrips nepalensis</tp:taxon-name></italic>. Male <bold>23</bold> antenna, head, pronotum and fore legs <bold>24</bold> mid- and hind legs <bold>25</bold> abdominal tergite IX and tube. Scale bars=100 microns.</p></caption><graphic xmlns:xlink="http://www.w3.org/1999/xlink" xlink:href="ZooKeys-177-059-g003.jpg" position="float" orientation="portrait" xlink:type="simple"/></fig><!--PageBreak--><!--PageBreak--></tp:treatment-sec><ref-list><ref id="B1"><mixed-citation xmlns:xlink="http://www.w3.org/1999/xlink" xlink:type="simple"><person-group><name name-style="western"><surname>Ananthakrishnan</surname><given-names>TN</given-names></name></person-group> (<year>1964</year>)<article-title> A contribution to our knowledge of the Tubulifera (Thysanoptera) from India.</article-title><source>Opuscula Entomologica Supplementum </source><volume>25</volume>: <fpage>1</fpage>-<lpage>120</lpage>.</mixed-citation></ref><ref id="B2"><mixed-citation xmlns:xlink="http://www.w3.org/1999/xlink" xlink:type="simple"><person-group><name name-style="western"><surname>Ananthakrishnan</surname><given-names>TN</given-names></name></person-group> (<year>1971</year>)<article-title> Mycophagous Thysanoptera-III.</article-title><source>Oriental Insects </source><volume>5</volume>: <fpage>189</fpage>-<lpage>207</lpage>.</mixed-citation></ref><ref id="B3"><mixed-citation xmlns:xlink="http://www.w3.org/1999/xlink" xlink:type="simple"><person-group><name name-style="western"><surname>Ananthakrishnan</surname><given-names>TN</given-names></name></person-group> (<year>1973</year>)<source> Mycophagous Tubulifera of India (Thysanoptera: Insecta). Entomology research Unit Loyola College, Madras 1–144.</source></mixed-citation></ref><ref id="B12"><mixed-citation xmlns:xlink="http://www.w3.org/1999/xlink" xlink:type="simple"><person-group><name name-style="western"><surname>Palmer</surname><given-names>JM</given-names></name><name name-style="western"><surname>Mound</surname><given-names>LA</given-names></name></person-group> (<year>1978</year>)<article-title> Nine genera of fungus-feeding Phlaeothripidae (Thysanoptera) from the Oriental Region.</article-title><source>Bulletin of the British Museum (Natural History), Entomology </source><volume>37</volume>: <fpage>153</fpage>-<lpage>215</lpage>.</mixed-citation></ref></ref-list></tp:taxon-treatment>
