# Supplementary material for: The genus Meiothrips Priesner (Thysanoptera, Phlaeothripidae, Idolothripinae) with a key and a new species from China
Source: Zookeys. 2012 Mar 23;(177):59–68. doi: 10.3897/zookeys.177.2695 (PMC3317618; doi:10.3897/zookeys.177.2695)
Supplement: XML Treatment for Meiothrips nepalensis [file zookeys.177.2695-treatment4.xml]

<!DOCTYPE tp:taxon-treatment
  PUBLIC "-//TaxonX//DTD Taxonomic Treatment Publishing DTD v0 20100105//EN" "tax-treatment-NSO.dtd">
<tp:taxon-treatment xmlns:tp="http://www.plazi.org/taxpub"><tp:treatment-meta><mixed-citation publication-type="journal"><person-group><name><surname>Dang</surname><given-names>Li-Hong</given-names></name><name><surname>Qiao</surname><given-names>Ge-Xia</given-names></name></person-group><article-title>The genus 
                    <italic>Meiothrips</italic> Priesner (Thysanoptera, Phlaeothripidae, Idolothripinae) with a key and a new species from China
                </article-title><source>Zookeys</source><day>23</day><month>3</month><year>2012</year><volume>2012</volume><issue>177</issue><fpage>59</fpage><lpage>68</lpage><pub-id pub-id-type="doi">10.3897/zookeys.177.2695</pub-id></mixed-citation></tp:treatment-meta><tp:nomenclature><tp:taxon-name>
                            <tp:taxon-name-part taxon-name-part-type="genus">Meiothrips</tp:taxon-name-part>
                            <tp:taxon-name-part taxon-name-part-type="species">nepalensis</tp:taxon-name-part>
                        <object-id xmlns:xlink="http://www.w3.org/1999/xlink" xlink:type="simple">http://species-id.net/wiki/Meiothrips_nepalensis</object-id>
                        </tp:taxon-name><tp:taxon-authority>Kudo &amp; Ananthakrishnan, 1974</tp:taxon-authority><xref ref-type="fig" rid="F3">Figs 23–25</xref><tp:nomenclature-citation-list><tp:nomenclature-citation><tp:taxon-name>Meiothrips nepalensis</tp:taxon-name><comment><xref ref-type="bibr" rid="B6">Kudo and Ananthakrishnan 1974</xref>: 385; <xref ref-type="bibr" rid="B7">Kudo 1975</xref>: 421; <xref ref-type="bibr" rid="B12">Palmer and Mound 1978</xref>: 212.</comment></tp:nomenclature-citation></tp:nomenclature-citation-list></tp:nomenclature><tp:treatment-sec sec-type="Material examined"><title>Material examined.</title><p> 1 female and 2 males: China, Yunnan province, coll. M.Y. Lin by shaking withered tree leaves, 7.x.2010 (slides numbers, JM10058-4, JM10058-8, JM10058-12).</p></tp:treatment-sec><tp:treatment-sec sec-type="Distribution"><title>Distribution.</title><p> China (Yunnan); Nepal, Thailand.</p></tp:treatment-sec><tp:treatment-sec sec-type="COI sequences"><title>COI sequences. </title><p>It includes 659bp with the GenBank number JQ411298.</p></tp:treatment-sec><tp:treatment-sec sec-type="Comments"><title>Comments.</title><p> This species is known from Nepal (<xref ref-type="bibr" rid="B6">Kudo and Ananthakrishnan 1974</xref>) and Thailand (<xref ref-type="bibr" rid="B12">Palmer and Mound 1978</xref>), and is here recorded from China for the first time. The remarkable structure of this species is that the tube of the male bears two rows of stout tubercles and numerous small and large tubercles. <italic><tp:taxon-name>Idolothrips dissimilis</tp:taxon-name></italic> from Australia also shows similar structures.</p></tp:treatment-sec><tp:treatment-sec><!--Section generated to contain objects referenced in tp:taxon-treatment.--><fig id="F3" position="float" orientation="portrait"><label>Figures 20–25.</label><caption><p> <italic><tp:taxon-name>Meiothrips</tp:taxon-name></italic> spp. <bold>20–22</bold> <italic><tp:taxon-name>Meiothrips menoni</tp:taxon-name></italic>. Male <bold>20</bold> antenna, head, pronotum and fore legs <bold>21</bold> legs <bold>22</bold> abdominal tergite IX and tube <bold>23–25</bold> <italic><tp:taxon-name>Meiothrips nepalensis</tp:taxon-name></italic>. Male <bold>23</bold> antenna, head, pronotum and fore legs <bold>24</bold> mid- and hind legs <bold>25</bold> abdominal tergite IX and tube. Scale bars=100 microns.</p></caption><graphic xmlns:xlink="http://www.w3.org/1999/xlink" xlink:href="ZooKeys-177-059-g003.jpg" position="float" orientation="portrait" xlink:type="simple"/></fig></tp:treatment-sec><ref-list><ref id="B6"><mixed-citation xmlns:xlink="http://www.w3.org/1999/xlink" xlink:type="simple"><person-group><name name-style="western"><surname>Kudo</surname><given-names>I</given-names></name><name name-style="western"><surname>Ananthakrishnan</surname><given-names>TN</given-names></name></person-group> (<year>1974</year>)<article-title> A new subgenus and species of <italic>Meiothrips</italic> Priesner (Thysanoptera: Megathripinae) from Nepal.</article-title><source>Kontyû </source><volume>42</volume>: <fpage>385</fpage>-<lpage>387</lpage>.</mixed-citation></ref><ref id="B7"><mixed-citation xmlns:xlink="http://www.w3.org/1999/xlink" xlink:type="simple"><person-group><name name-style="western"><surname>Kudo</surname><given-names>I</given-names></name></person-group> (<year>1975</year>)<source> New name for the subgenus <italic>Telothrips</italic> Kudo &amp; Ananthakrishnan (Thysanoptera: Phlaeothripidae). Kontyû 43: 421.</source></mixed-citation></ref><ref id="B12"><mixed-citation xmlns:xlink="http://www.w3.org/1999/xlink" xlink:type="simple"><person-group><name name-style="western"><surname>Palmer</surname><given-names>JM</given-names></name><name name-style="western"><surname>Mound</surname><given-names>LA</given-names></name></person-group> (<year>1978</year>)<article-title> Nine genera of fungus-feeding Phlaeothripidae (Thysanoptera) from the Oriental Region.</article-title><source>Bulletin of the British Museum (Natural History), Entomology </source><volume>37</volume>: <fpage>153</fpage>-<lpage>215</lpage>.</mixed-citation></ref></ref-list></tp:taxon-treatment>
